# Supplementary material for: Approaches for estimating benefits and costs of interventions in plant biosecurity across invasion phases
Source: Ecol Appl. 2021 May 6;31(5):e02319. doi: 10.1002/eap.2319 (PMC8365635; doi:10.1002/eap.2319)
Supplement: Supplementary file 2 — Data S1 [file EAP-31-e02319-s002.zip]

Archive with 2 entries (2 files):
- MetadataS1.pdf
- PaperReview.csv
