# Supplementary material for: Approaches for estimating benefits and costs of interventions in plant biosecurity across invasion phases
Source: Ecol Appl. 2021 May 6;31(5):e02319. doi: 10.1002/eap.2319 (PMC8365635; doi:10.1002/eap.2319)
Supplement: Supplementary file 2 — Data S1 [file EAP-31-e02319-s002.zip › PaperReview.csv]

Reference	Pests considered	# Species	Category	Costs analysed	Type of Analysis	Countries considered	Impact Assessment	Discount rate	$ NPV (explanations)	Time Horizon	$Total NPV/year	NPV (estimation notes)	Shortcomings/limitations
Aadland, D., Sims, C. and Finnoff, D., 2015. Spatial dynamics of optimal management in bioeconomic systems. Computational Economics, 45(4), pp.545-577.	Mountain Pine Beetle	1	(4.1) Direct Impacts, (4.2) Indirect Impacts	Timber loss, non-timber benefits lost such as amenity values, wildlife habitat, and biodiversity.	Spatially explicit bioeconomic model. Solve for the optimal harvesting path. Models local planners choosing harvest in order to maximise the infinite stream of utility from ecosystem services and the product harvested.	US and Canada	Impacts on forest management decisions	4% (discount factor of 0.96)	No $ values used
Aukema, J. E., B. Leung, K. Kovacs, C. Chivers, K. O. Britton, J. Englin, S. J. Frankel, R. G. Haight, T. P. Holmes, A. M. Liebhold, D. G. McCullough, and B. V. Holle. 2011. Economic impacts of non-native forest insects in the continental United States. PLOS ONE 6:e24587.	Non-Native forest insects - sorted by feeding guild (Phloem and wood borers, sap feeders, foliage feeder, other). Specific high impact poster pests: emerald ash borer (Agrilus plannipenni), hemlock woolly adelgid (Adelges tsugae), gypsy moth (Lymantria dispar)	455 (71 Phloem and wood borers, 192 sap feeders, 155 foliage feeder, 37 other) Including 3 'poster pests'	(4.1) Direct Impacts, (4.2) Indirect Impacts	Established pests damage	Partial Equilibrium framework to estimate economic impacts over ten years. Bayesian modelling using several alternative cost curves	United States, but framework transferable to other countries	Total direct annual cost of non-native forest insects established in the US. Five cost categories are used: federal government, local government, and household expenditures along with residential and timber value losses.	2%	The largest estimated cost is due to phloem and wood borers (20% damaging) costing local governments US$1.7 billion/year, and resulting in US$830 million/year in lost residential property value. Sap feeders cost US$260 million in residential property value, while foliage feeders cost US$410. Both of the last two cost local government US$170 per year each (2009 USD)	10 years	US$ 3,692 million	Cautiously summing local government expenditures, Residential property value loss and Forest landowner loss across guilds
Aukema, J.E., McCullough, D.G., Von Holle, B., Liebhold, A.M., Britton, K. and Frankel, S.J., 2010. Historical accumulation of nonindigenous forest pests in the continental United States. BioScience, 60(11), pp.886-897.	Nonindigenous forest insects and pathogens - sorted by feeding guild and impact level.	N/A	N/A	N/A	N/A	N/A	N/A	N/A	N/A	N/A	N/A
Basse, B., C. B. Phillips, S. Hardwick, and J. M. Kean. 2015. Economic benefits of biological control of Sitona obsoletus (clover root weevil) in Southland pasture. New Zealand Plant Protection 68:218–226.	Clover root weevil (Sitona obsoletus) - biological control with parasitoid wasp (Microtonus aethiopoides)	1	(4.1) Direct Impacts, (4.2) Indirect Impacts, (4.3) Control costs	Biological control of established pests	Benefit-Cost analysis - estimate of costs to implement biological control subtracted from direct cost savings that result (impact of pest multiplied by recovery% due to control). Monte Carlo simulation used to sample input parameters for sensitivity analysis.	Southland, New Zealand	Dairy farms - loss of nitrogen fixation due reduced white clover cover, increased cost of urea fertilizer. Sheep and beef farms - decrease in profit.	N/A	Annual biocontrol costs estimated at $320,000. Estimated net benefits of NZ$ 14.42/ha/year or 2.3 million/year for Southland dairy farms. Estimated net benefits of NZ$ 6.50/ha/year or 4.7 million/year for Southland sheep and beef farms. (2014/2015 NZD)	1 year	NZ$ 7 million		Relatively simple model. Underestimate of S. obsoletus impact as limited range of impacts considered. Urea price estimate doesn't seem to account for increased demand
Baxter, P. W., and H. P. Possingham. 2011. Optimizing search strategies for invasive pests: learn before you leap. Journal of applied ecology 48:86–95.	Red imported fire ant (Solenopsis invicta)	1	(5.2) Surveillance (5.3) Eradication	Search effort	Stochastic dynamic programming to find the optimal tradeoff between coverage and accuracy in a surveillance system.	Brisbane, Australia	Utility impacted by pest density, extra weight is given if eradicated pests	N/A	N/A	N/A	N/A
Blackburn, L., R. Epanchin‐Niell, A. Thompson, and A. Liebhold. 2017. Predicting costs of alien species surveillance across varying transportation networks. Journal of Applied Ecology 54:225–233.	invasive alien species, gypsy moth (Lymantria dispar)	1	(5.2) Surveillance	Surveillance costs including travel	Model surveillance as a travelling salesperson problem, identifying travel routes, using Dijkstra's algorithm to find a minimum travel time to all surveillance points. Network Analysis. Multiple linear regression is used to estimate Travel times and distance between surveillance points as functions of planned survey point densities, using cluster-robust standard errors.	Western USA illustration	Costs associated with implementing surveillance, including paying trappers, vehicle costs, time spent checking traps and travel time and distance	N/A	N/A	N/A	N/A
Bogich, T. and Shea, K., 2008. A state‐dependent model for the optimal management of an invasive metapopulation. Ecological Applications, 18(3), pp.748-761.	Gypsy moth (Lymantria dispar)	1											About minimising invasion size only. No consideration is given to costs
Bogich, T. L., A. M. Liebhold, and K. Shea. 2008. To sample or eradicate? A cost minimization model for monitoring and managing an invasive species. Journal of Applied Ecology 45:1134–1142.	Gypsy moth (Lymantria dispar)	1	(5.2) Surveillance (5.3) Eradication and containment	Detection and eradication	A spatially implicit model, considering an area initially devoid of invasive species, and assuming complete spatial randomness of arrival and establishment. colonies are circular. assume a random placement of traps.	Western USA/ theoretical 10,000 km^2	Capture trade-off between detection and eradication costs for an optimal management strategy	N/A	A minimum total costs estimated at US $1,854,163.08 (1995 USD)	20 years	US$ 92,708.15	Stated per year after 20 years	No discount rate
Bradshaw, C. J. A., B. Leroy, C. Bellard, D. Roiz, C. Albert, A. Fournier, M. Barbet-Massin, J.-M. Salles, F. Simard, and F. Courchamp. 2016. Massive yet grossly underestimated global costs of invasive insects. Nature Communications 7:12986.	Invasive Insects - Including specific taxa identified a priori as having potentially important economic impacts	158 usable studies	(4.1) Direct Impacts, (4.2) Indirect Impacts	Established pests damage	Literature Review - compilation of estimated impact values. Categorised as reproducible or irreproducible	All - Global estimates	Goods and services - agriculture, forestry, apiculture, horticulture & Health - treatment, hospital transport, staff, productivity loss, mobility loss, indirect costs.	N/A	Goods and services -US$70 billion/year (US$25.2 reproducible), Health - US$6.9 billion (2014 USD)		US$ 70 billion (US$25.2 billion)		No inclusion of damage or prevention of damage to Ecology or ecosystem processes. Some damage estimates are a bit questionable
Branson, J. 2006. Didymosphenia geminata economic impact assessment Report to Biosecurity New Zealand., New Zealand Institute of Economic Research (NZIER), Wellington, New Zealand.	Didymosphenia geminata	1	(4.1) Direct Impacts, (4.2) Indirect Impacts	Damages and related value loss in the absence of government control measures	Spread through the country is modelled under high, medium and low risk scenarios, an 's-curve' pattern of spread is approximated by a 50% increase in annual impacts each year until full damage level is reached. Proportional costs and revenue lost in various sectors summed at each year to estimate the annual for each of 8 years.	New Zealand	Cost and value loss are considered in association with commercial eel fisheries, clogging of water intakes, additional water management, recreation, Tourism, existence of freshwater assets, and loss of biodiversity.	10%	Low impact scenario - NZ$ 57.798 million, Med impact scenario - NZ$ 167.233 million, High impact scenario - NZ$ 285.132. Expected total impacts (weighted by probabilities) - NZ$ 157.599 (June 2005 NZD)	8 years	NZ$ 20 million	Expected total divided by 8	Simplistic approach, many rough estimates used with little reasoning as to why, a few errors as well
Brockerhoff, E. G., A. M. Liebhold, B. Richardson, and D. M. Suckling. 2010. Eradication of invasive forest insects: concepts, methods, costs and benefits. New Zealand Journal of Forestry Science. 40:S117–S135.	Forest insects	N/A	(5.3) Eradication	Eradication of detected pests	Review	N/A	N/A	N/A	N/A	N/A	N/A
Büyüktahtakın, İ. E., and R. G. Haight. 2018. A review of operations research models in invasive species management: state of the art, challenges, and future directions. Annals of Operations Research 271:357–403.	Invasive species - non-specific	All	(4.3) Control costs, (5.1) Pathway Risk Management, (5.2) Surveillance	Non-Specific	Systematic literature review. Spatio-temporal optimisation model. Simplify the unified framework presented in Blackburn et al. (2011). Resource allocation problem. Mixed integer non-linear programming model (MINLP).	Non-specific	Ecological impacts, ecosystem services, minimising the cost of damage subject to the budget constraint on control activities. (No surveillance in model, but discussed in review)	N/A	N/A	N/A	N/A
Carrasco, L.R., Mumford, J.D., MacLeod, A., Knight, J.D. and Baker, R.H.A., 2010. Comprehensive bioeconomic modelling of multiple harmful non-indigenous species. Ecological Economics, 69(6), pp.1303-1312.	Harmful non-indigenous species - Colorado beetle, the bacterium causing potato ring rot and western corn rootworm	3	(4.1) Direct Impacts,(4.3) Control costs, (5.1) Pathway risk Management, (5.2) Surveillance, (5.3) Eradication and containment	exclusion, dectection, control and dammages associated with Harmful invasive species	Optimal control framework, combining analytical methods with generic algorithm simulation to examine the role of Allee effects and propagule pressure on species prioritisation	UK		Yes but not stated		20 Years			Fail to explicitly account for the impacts each invasive species has on other species within the ecosystem
Colautti, R.I., Bailey, S.A., Van Overdijk, C.D., Amundsen, K. and MacIsaac, H.J., 2006. Characterised and projected costs of nonindigenous species in Canada. Biological invasions, 8(1), pp.45-59.	nuisance non-indigenous species	All Canadian projected from 16, characterised costs of 11 other species	(4.1) Direct Impacts	Established pests damage	Empirical model based on quantified effects for a variety of species for which an estimate of damage costs is available.	Canada	Proportional loss of resource production, Characterised cost across various sectors	N/A	Estimated characterised costs associated with 10 NIS of $187 million Canadian/year. Projected costs of $16.6 billion Canadian/year for 16 nuisance NIS (2002 CDN)		CDN$ 16.6 billion		Crude model, built on maximum reported effects of individual species under specific conditions. Scaled to net effect for hundreds of species which may in reality interact and affect the damage each causes. No accounting for indirect or non-market value costs. Projections applied to current industry values, which may already be taxed by NIS.
Cook, D.C., Carrasco, L.R., Paini, D.R. and Fraser, R.W., 2011. Estimating the social welfare effects of New Zealand apple imports. Australian Journal of Agricultural and Resource Economics, 55(4), pp.599-620.	Invasive species, Fire blight (Erwinia amylovora)	1			Develop a partial equilibrium trade model, considering international trade, combined with a stratified dispersal model for the spread of an invasive species outbreak. Reconcile welfare analysis due to trade and invasive species impacts. Empirical estimation of economic welfare consequences for Australia. A comparative static spreadsheet model is used to estimate the traditional gains of allowing …	Australia and NZ	Net social Welfare impact; specifically impacts of NZ apple imports to Aus. Impacts of market access requests.
Courtois, P., Figuieres, C., Mulier, C. and Weill, J., 2018. A cost–benefit approach for prioritizing invasive species. Ecological economics, 146, pp.607-620.	Theoretical		(5.4) Pest management	Economic costs, value of biodiversity	Cost-benefit optimisation framework. Present a species prioritisation criterion algorithm that could be used to design a decision-support tool to help allocate funding toward multiple invasions. Present a stylised linear optimisation model, allowing for interactions between invasive and native species. This is then extended to an `n' species ecosystem.	N/A	Account explicitly for species interactions as well as for the collateral economic, and ecological impacts of biological invasions. Value of biodiversity and utility derived from particular species - either positive or negative	N/A	N/A				Many iterations are necessary to approximate the solution
East, M.J. 2014 - Great White Butterfly: Benefit cost analysis of eradication from New Zealand. In Proceedings: 8th Annual Conference of the Australian Agricultural & Resource Economics Society, Port Macquarie, New South Wales, 4-7 February 2014	Great white butterfly (Pieris brassicae)	1	(4.1) Direct Impacts, (4.2) Indirect Impacts, (4.3) control costs, (5.3) Eradication	Yield loss for home gardeners loss estimated using average price for broccoli and cabbage, vegetable growers, additional control costs (Spraying )for agricultural industry and threated native brassicas	Benefit cost analysis comparing eradication to doing nothing. Spread modelled using a linear equation model. Constant spread rate is assumed. Three spread scenarios used of 10, 20 and 40km per year. 'Expert elicitation to estimate eradication probability.	New Zealand	Agricultural industry, home gardeners and environment. Additional spraying by vegetable industry. Additional spraying of forage brassicas by dairy, sheep and beef farmers. Apiary industry. Native brassicas at risk	8%	$13,800,687 total benefits with 56% eradication probability and 10km/year spread rate, to $66,991,285 with 76% eradication probability and 40km/year spread rate.	20 years	1,335,314.25	20km/year spread with 56% eradication probability	Potential impacts to apiary industry discussed but not included in the analysis
Eiswerth, M.E., Darden, T.D., Johnson, W.S., Agapoff, J. and Harris, T.R., 2005. Input-output modeling, outdoor recreation, and the economic impacts of weeds. Weed Science, pp.130-137.	Invasive Weeds	All invasive weeds in Nevada	(4.1) Direct Impacts, (4.2) Indirect Impacts	Reduction in outdoor recreation	Input-output analysis using the Impact Analysis for Planning (IMPLAN) - and over the counter Input-output model. Use an expert telephone survey to estimate weed infestation rates.	USA	Losses in direct recreation expenditures, leading to industry impacts such as employment, output and income generation	4%	Lower Scenario - US$5.85 million, Middle Scenario - US$12.4 million, High Scenario - 22.26 million per year. Depending on the mean annual expansion rate NPV over 5 years is estimated between US$30 million and US$ 41 million. (2000 USD)	5 years	US$ 8.2 million	41/5 < mean of low and medium scenario per year estimates	Substitution behaviour by recreators was not able to be incorporated. A linear relationship between infestation rate and recreation loss is assumed. A constant expansion rate is assumed. No specific species are considered
Epanchin‐Niell, R. S., R. G. Haight, L. Berec, J. M. Kean, and A. M. Liebhold. 2012. Optimal surveillance and eradication of invasive species in heterogeneous landscapes. Ecology Letters 15:803–812.	General model applied to gypsy moth (Lymantria dispar)	1 specific	(5.2) Surveillance, (5.3) Eradication and containment	Surveillance to detect invading pests	Optimisation - total cost minimisation. Probabilistic size class model for population dynamics, invasion and detection	Non-specific, applied in California, USA	Costs associated with surveillance, eradication, damage and failing to detect and eradicate large populations		Optimal solution costs of US$1.46 million per year for California, reap density 0.031 traps km^{-2}. Expected cost over US$5 million for trap density less than 0.003 traps km^{-2} Heterogeneous trapping cots US$748,416 per year		Over US$ 4.25 million per year		Assumes average rate of establishment is constant and populations are successfully eradicated following detection. Estimating the distribution of model uncertainty is left to future work
Epanchin-Niell, R. S., E. G. Brockerhoff, J. M. Kean, and J. A. Turner. 2014. Designing cost-efficient surveillance for early detection and control of multiple biological invaders. Ecological Applications 24:1258–1274.	Wood borers and Bark beetles	18 invader types	(5.2) Surveillance, (5.3) Eradication and containment	Minimising costs of pest damage, surveillance and eradication	Mechanistic bio economic model that relates surveillance intensity and invasion size to probabilities of detection and control.	New Zealand	Damages to urban and plantation forests	5%	Optimal strategy costs of US$54 million per year. A net present benefit of US$300 million per year, over a scenario with no trapping. (2011 USD)	30 year	US$ 10 million
Greer, G., and C. M. Saunders. 2012. The costs of Psa-V to the New Zealand kiwifruit industry and the wider community. Commissioned Report, Lincoln University. Agricultural Economics Research Unit.	PSA V	1	(4.1) Direct Impacts, (4.2) Indirect Impacts		Initial cost accounting of damages, followed by long term CGE model of multiple impacts	NZ	Crop losses, job losses, delayed industry development, spillover impacts to other sectors		Between $740-885 million NZD in immediate direct costs to net industry returns and delayed costs to the industry's development over 15 years	15 year	NZ$ 812.5 million
Haack, R. A., K. O. Britton, E. G. Brockerhoff, J. F. Cavey, L. J. Garrett, M. Kimberley, F. Lowenstein, A. Nuding, L. J. Olson, and J. Turner. 2014. Effectiveness of the International Phytosanitary Standard ISPM No. 15 on reducing wood borer infestation rates in wood packaging material entering the United States. PLoS One 9:e96611.	Bark and wood-infesting insects		(5.1) Pathway risk Management	Cost effectiveness of phytosanitary policy	Construct a 2 by 2 contingency table for each scenario, to compare pre and post ISPM 15	USA	Impact on US ports but from multiple importing countries	N/A	N/A	N/A	NA
Harris Consulting (2003). Asian gypsy moth, assessment of potential economic impacts. Report for MAF Policy, Wellington, New Zealand.	Asian gypsy moth (Lymantria dispar)	1	(4.1) Direct Impacts, (4.2) Indirect Impacts, (4.3) Control costs	Urban household, Schools and golf courses, Urban public areas, Horticulture, Research and monitoring, Market access, Commercial forestry, Response costs.	Follows approach of 2002 painted apple moth analysis. Mathematical spread model with infestation expanded geometrically at a radius of 21km/yr. Foci points, and extent of particular impacts varied for low, medium and high scenarios Sensitivity analysis describes the effect of key assumptions. Household an public tree composition data sourced from urban councils.	New Zealand	Loss of production an aesthetic damage of defoliation. Recreation impacts, allergies, dead tree hazards, spray costs for households, golf courses, schools and horticulture. Trade impacts costs for fumigation, vessel inspections. Forestry impacts are only considered as part of the high impact scenario. Shelter, riparian and soil conservation plantings, flood protection. natural heritage values and…	7-12%	Present value of damages NZ$5 million - Low scenario, NZ$ 46 million - Medium scenario, NZ$399 million - High scenario	50 years	NZ$ 0.92 million		Several potential impacts of an AGM invasion remain unquantified, though are mentioned. Particularly native flora and health impacts.
Holmes, T. P., J. E. Aukema, B. Von Holle, A. Liebhold, and E. Sills. 2009. Economic impacts of invasive species in forest past, present, and future. In: Ecology and Conservation Biology, 2009. Ann. NY Acad. Sci. 1162: 18-38. 1162:18–38.	Forest Pests		(4.1) Direct Impacts, (5.3) Eradication and containment, (5.1) Pathway risk Management	Prevention, Eradication Containment, yield loss,	Review
Holmes, T.P., Liebhold, A.M., Kovacs, K.F. and Von Holle, B., 2010. A spatial-dynamic value transfer model of economic losses from a biological invasion. Ecological Economics, 70(1), pp.86-95.	Hemlock woolly adelgid (Adelges tsugae)	1	(4.1) Direct Impacts, (4.2) Indirect Impacts	Impact on private property values	Spatial-dynamic value transfer model. A PDE model of invasion spread combined with range-versus-time curves estimated using empirical observations and microeconomic damage models, to estimate economic damages.	General, includes USA-specific analysis	Private property values in residential forests.		Losses range from US$12.4 million in the low scenario to US$29.5 million in the high scenario, with a medium scenario cost of US$20.2 million, over the period 1999 to 2008.	10 years	US$ 2 million
Holmes, T.P., Aukema, J., Englin, J., Haight, R.G., Kovacs, K. and Leung, B., 2014. Economic analysis of biological invasions in forests. In: Handbook of Forest Resource Economics, Earthscan (Routledge): New York. P. 369-386, pp.369-386.			(4.1) Direct Impacts, (4.2) Indirect Impacts, (4.4) Aggregation, (5.3) Eradication and containment, (5.1) Pathway risk Management, (5.2) Surveillance	Prevention, Surveillance. Eradication, Control, Timber market losses, Non-market losses. Aggregation of multiple impacts	Review
Homans, F. and Horie, T., 2011. Optimal detection strategies for an established invasive pest. Ecological economics, 70(6), pp.1129-1138.	Gypsy moth (Lymantria dispar)	1	(4.3) control costs (5.2) surveillance (5.3) Eradication and containment	Detection costs, pest damage, control costs	an explicit dynamic optimisation model for management embedded within a model of optimal detection effort. the management problem is to choose detection effort to minimise total costs before the main population front spreads to a given point. Detection effort is related to detection date in a deterministic manner. Solving for the optimal detection effort requires solving the dynamic optimisation …		A damage cost per unit of the pest is included in the management optimisation problem	10%	N/A	N/A	N/A		Starting population size is the same set value at all distance from the main population front. No budget constrain is applied, leading to potentially unrealistic resource allocations
Journeaux, P. (2003). Economic assessment on the impact of the gum leaf skeletoniser, Uraba lugens in New Zealand. Hamilton, New Zealand: Ministry of Agriculture and Forestry, MAF Policy	Gum leaf skeletoniser (Uraba lugens)	1	(4.1) Direct Impacts, (4.3) Control costs	Spray and removal costs, production losses/increased production costs.	direct estimation of tree replacement costs, "Treeby" methodology - costs of tree damage dependent on tree type and extent of damage	New Zealand	Damage to Eucalyptus trees, increased spray and monitoring costs and rotation times in forestry. Spraying and removing amenity trees	10%	Production impact estimated at NZ$ 69.4 million. Amenity impact estimated at NZ$72.5 million by tree replacement and $31.5 million by Treeby methodology. (2003 NZ$)	28 years	NZ$ 3.6 million	Production impact plus Treeby amenity estimate	Health implications, native flora impact, and trade are discussed, but no attempt to incorporate their costs is made
Kehlenbeck, H., Cannon, R., Breukers, A., Battisti, A., Leach, A., Mumford, J. and MacLeod, A., 2012. A protocol for analysing the costs and benefits of phytosanitary measures. EPPO Bulletin, 42(1), pp.81-88.	Asian longhorn beetle (Anoplophora glabripennis) Western corn rootworm (Diabrotica virgifera)	2	(4.1) Direct Impacts, (4.2) Indirect Impact, (4.3) Control costs (5.3) Eradication and containment	Additional public and private costs that occur due to the introduction of the measures. pesticides, labour, monitoring.	Outlines a protocol for costs benefit analysis of phytosanitary measures. this is applied to two invasive pest examples.	Northern Italy, Germany	Effects on trade, tourism and recreation. Removal and replacement of trees. Temporary loss of ornamental tree functions. Yield losses, costs of crop rotation, side effects of insecticide application	4%	Benefit-cost ratios: 82:1 for A. glabripennis, 4:1 for D.virgifera	10 years
Kovacs, K. F., R. G. Haight, D. G. McCullough, R. J. Mercader, N. W. Siegert, and A. M. Liebhold. 2010. Cost of potential emerald ash borer damage in U.S. communities, 2009–2019. Ecological Economics 69:569–578.	Emerald ash borer (Agrilus planipennis)	1	(4.1) Direct Impacts, (4.2) Indirect Impact, (4.3) Control costs, (5.3) Eradication and containment	Costs of damage and management - Ash treatment, removal and replacement	Estimate the number of Ash trees on developed land in the US - density of ash trees and their sizes, is estimated using data from selected cities and regions, this is applied to individual mapping zones to estimate the number of ash trees and their approx. sizes. Predicting EAB infestation - model using a negative exponential function to estimate the annual probability EAB will spread from an inf…	25 state study are centred on Detroit, United States	The discounted cost of ash treatment, removal and replacement on developed land within communities over the decade 2009 to 2019.	2%	A discounted cost of US$10.7 billion over 10 years, or US$25 billion if all infected trees are treated or removed and replaced immediately. (2009 USD)	10 years	US$ 1 billion		Assumes homeowners and foresters manage ash trees in a way that maximises present value of tree benefit and management cost and that either treatment or removal and replacement are the best actions. No attempt to model long distance dispersal of EAB by humans, meaning the establishment of outlier populations is not predicted. As ash abundance is estimated from a limited number of non-random commu…
Kriticos, D.J., Leriche, A., Palmer, D.J., Cook, D.C., Brockerhoff, E.G., Stephens, A.E. and Watt, M.S., 2013. Linking climate suitability, spread rates and host-impact when estimating the potential costs of invasive pests. PLoS One, 8(2), p.e54861.	Pine processionary moth (Thaumetopoea pityocampa sensu lato)	1	(4.1) direct costs, (4.3) control		Partial budget model, of potential losses using the 300 index to describe potential tree growth impacts across the country, combined with a climex model to estimate how active the moth would be in each area. Climex model is verified using actual distribution on the moth in Europe and north Africa. model allows for variability in pest population dynamics due to climate variation.	New Zealand	Only direct losses to pine stumpage value via reduced growth and control costs are estimated. Mention is made of carbon sequestration, recreational value and heath costs, however.	7%	Control costs estimated to be NZ$72 million per year, or NZ$966 million over 30 years. Untreated the cost is estimated at NZ$482 million per year, or a total of NZ1.55 - 2.56 billion over 30 years.	30 years	NZ$ 482 million
Leung, B., M. R. Springborn, J. A. Turner, and E. G. Brockerhoff. 2014. Pathway-level risk analysis: the net present value of an invasive species policy in the US. Frontiers in Ecology and the Environment 12:273–279.	Forest insects, specifically those invading via wood packaging material such as wood borers	2468 Scolytinae and Cerambycidae sp. Total number estimated as 6817	(4.1) Direct Impacts, (4.2) Indirect Impacts, (5.1) Pathway risk management	Biosecurity measures, establishment prevention	Pathway level risk analysis, Benefit-cost analysis - Deterministic model relating propagule pressure to establishments and associated damages both with and without ISPM15	USA	Profit loss to timber market and loss in property value to home owners. Economic cost of implementing ISPM15 modelled as welfare loss from increased transport costs involved in treating wood pallets	3%	US$11.9 billion in benefits expected through 2050, from 2004 (2004 USD)	47 years	US$ 250 million		Better estimation of ISPM15 effectiveness was deemed most important for precision - enhanced sampling and recording of interception records would be required
McDermott, S.M., Finnoff, D.C. and Shogren, J.F., 2013. The welfare impacts of an invasive species: Endogenous vs. exogenous price models. Ecological economics, 85, pp.43-49.	Emerald ash borer (Agrilus planipennis)	1	(4.1) Direct Impacts, (4.2) Indirect Impacts, (4.3) Control costs	Production shocks, tree removal and replacement, household costs, government expenditure	Use a CGE model representing the regional economy of Ohio - comparing endogenous and exogenous price models	USA	Impacts of the invasion and how people and markets adjust	7%	Minimum discounted welfare loss estimate at $US436.15 million. Net welfare impact of complete ash loss estimate at $US596.53 million. Max welfare loss estimated at 807.8 million	40 years	$US 14.9 million
MAF, 2002. Painted apple moth: reassessment of potential economic impacts. Wellington, New Zealand: Ministry of Agriculture and Forestry.	Painted apple moth (Teia anartoides)	1	(4.1) Direct Impacts, (4.3) control costs	Additional Spraying removal and replacement of trees.	Cost-benefit analysis of eradication? - Really just an estimate of some potential impacts. An extension of the framework used by Horgan 1997 and NZIER 1997 for white spotted tussock moth.	New Zealand	Urban households, urban golf courses and school grounds, public land in urban areas, plantation forestry, horticulture	10%	Full annual impacts estimated between NZ$58 million and NZ$356 million (2001/2002 NZD)	20 years	NZ$ 7.85 million		Impacts on conservation, market access, soil and water conservation and health are mentioned but deemed too uncertain or small to quantify. Modelling is not clearly described. The cost of eradication is not discussed
Mayo, J. H., T. J. Straka, and D. S. Leonard. 2003. The cost of slowing the spread of the gypsy moth (Lepidoptera: Lymantriidae). Journal of Economic Entomology 96:1448–1454.	Gypsy moth (Lymantria dispar)	1	(4.3) control, (5.2) surveillance	Trapping costs, both incurred and allocated and direct and indirect. Treatment costs	develop a weighted least squares regression model relating average trapper productivity rate to the physical characteristics of the county the traps were laid in. collect data from cooperating agencies using a cost accounting framework to capture operation costs from the 'slow the spread' program. A detailed costs analysis is then carried out using this data. Misc. expenditures by federal agencie…	USA	Impact of geography in trapping costs. Incurred, allocated, direct and indirect costs. 1993 to 1995		Total expenditures US$7.685 million (1995 US Dollars). Incurred costs of trapping US$3.6893 million. Incurred costs of treatment US$1.7073 million. Incurred data management costs US$944.4 thousand. Remainder allocated costs	3 years	US$ 2.56 million
Nghiem, L. T. P., T. Soliman, D. C. J. Yeo, H. T. W. Tan, T. A. Evans, J. D. Mumford, R. P. Keller, R. H. A. Baker, R. T. Corlett, and L. R. Carrasco. 2013. Economic and environmental impacts of harmful non-indigenous species in Southeast Asia. PLOS ONE 8:e71255.	NIS in Southeast Asia	All	(4.1) Direct Impacts, (4.2) Indirect Impacts, (4.3) Control costs	Damage costs associated with yield losses, market and trade impacts control costs ecosystem alteration	Benefit-Cost analysis using Monte-Carlo simulation methods to deal with uncertainty in components. For Crops for which pest damage information was not available, extrapolation was done using the Project Evaluation and Review Techniques distribution.	Southeast Asia (Brunei, Cambodia, Indonesia, Laos, Malaysia, Myanmar, Philippines, Singapore, Thailand, Vietnam)	All impacts related to pest invasion, including: Yield losses, Control costs, Market welfare losses, Loss of export markets, Grazing, Ecosystem alteration	N/A	Total annual losses in SEA estimated to be $ 33.2 billion. 29.3 billion of which was associated with agriculture. (2011 Intl$.)		US$ 33.5 billion		Sufficient data not found to quantify costs to forestry
Patterson, M.G. and Cole, A.O., 2013. Total economic value’of New Zealand's land-based ecosystems and their services. Ecosystem services in New Zealand–conditions and trends. Manaaki Whenua Press, Lincoln, New Zealand, pp.496-510.	N/A	N/A	(4.1) Direct Impacts, (4.2) Indirect Impact	Value of ecosystems and associated services	Use a neoclassical valuation approach to estimate the total economic value from various ecological systems in NZ. Ecosystem services are classified using the Millennium Ecosystem Assessment framework.	New Zealand	Provisioning, regulating and cultural services and services that support these in the context of various ecosystem types	N/A	Land-based ecosystems in NZ produced an estimated NZ $57 billion worth of ecosystem services in 2012	1 year	NZ$ 57 billion
Pimentel, D., Lach, L., Zuniga, R. and Morrison, D., 2000. Environmental and economic costs of nonindigenous species in the United States. BioScience, 50(1), pp.53-65.	All	All	(4.1) Direct Impacts		Direct costs	USA	Crop loss, Control costs		Total costs of NIS on Crop loss and Control estimated at US$13.5 billion per year. Control costs in residential areas and golf courses estimate at US$1.5 billion per year. Forest product losses estimated at US$2.1 billion		US$ 17.1 billion		Application of existing estimates of costs and proportions of pest that are NIS. No apparent accounting for inflation or discount rates. No statement of the year costs apply to
Pimentel, D., R. Zuniga, and D. Morrison. 2005. Update on the environmental and economic costs associated with alien-invasive species in the United States. Ecological Economics 52:273–288.	All	Estimated 50,000 species but 30 specific estimates	(4.1) Direct Impacts, (4.2) Indirect Impacts, (4.3) Control costs	Environmental damages, crop, pasture and forest losses, and associated control costs. Livestock impacts and human health	Cost accounting sum over a about 30 species	USA		N/A	$120 billion per year		US$ 120 billion		No mention of care taken in aggregation of estimate, double counting etc.
Prestemon, J. P., S. Zhu, J. A. Turner, J. Buongiorno, and R. Li. 2006. Forest product trade impacts of an invasive species: Modelling structure and intervention trade-offs. Agricultural and Resource Economics Review 35:128–143.	Asian gypsy moth and nun moth	2	(4.2) Indirect Impacts	Trade impacts (i.e., invasive species impacts on trade)	Simulations using the global forest products model	USA	Trading partner response to pest successful pest invasion. Effects on producers and consumers
Ross, M.G., 2005. Response to a gypsy moth incursion within New Zealand. Wellington, New Zealand: Ministry of Agriculture and Forestry.	Gypsy moth (Lymantria dispar)	1	(5.2) surveillance, (5.3) Eradication and containment	N/A	Review/description - Supports 2003 treatment of Gypsy moth found in Hamilton	New Zealand	Displacement of native species, environment structure change, water quality, recreation, soil erosion, destruction of stored grains, livestock deaths, human health, lost work hours, weed seed spread, damage to homes and gardens, disease spread, infrastructure damage e.g. power outages, reduction of crop yields, food source reduction, Forest product loss	N/A	N/A	N/A	N/A
Rout, T.M., Moore, J.L., Possingham, H.P. and McCarthy, M.A., 2011. Allocating biosecurity resources between preventing, detecting, and eradicating island invasions. Ecological Economics, 71, pp.54-62.	Black Rat (Rattus rattus)	1	(4.2) Indirect impacts, (5.2) surveillance, (5.3) Eradication and containment	Costs of attempting eradication	Use a stochastic dynamic programming algorithm to find the optimal combination of investment in quarantine, surveillance and removal of pests. Total cost is um or expenditure and pest impacts	Barrow Island Australia	Extinction of species	0-10%	Best to invest $250,00 in surveillance only.
Saunders, J., Saunders, C.M., Buwalda, J., Gerard, P.J., Bourdôt, G.W., Wratten, S.D. and Goldson, S., 2013. The economic impact of failures in plant protection to New Zealand.	Clover root weevil (Sitona lepidus), Glassy-winged sharpshooter (Homalodisca vitripennis), Giant Buttercup	3	(4.1) Direct Impacts, (4.2) Indirect Impacts, (4.3) Control costs	Costs of increased nitrogen use, costs of grape vine replacement	Static price and production data, taken from the Lincoln Trade Environment Model, used to provide a projection of NZ agricultural commodities. Using regional farm level budgets from MPI, the impacts of damaging NIS, and mitigation methods, are simulated.	New Zealand	10% reduction in production assumed in absence of intervention. Impacts of increased nitrogen use. Impact of GWSS on grape growers, Pulling up and replacing affected vines. Biocontrol impacts are also analysed.	8%	Total annual costs of CRW estimated at NZ$604 million. Increasing nitrogen use to compensate mitigates this cost by NZ$280 million per year, while biological control results in annual mitigation of NZ$ 338 million or NZ$ 431 million, depending on the rate of parasitism (60% or 80%). Total annual costs of GWSS estimated at NZ$4.93 million. Replanting affected vines mitigates this cost by NZ$670,00…	18 years	NZ$ 609 million	Sum of two CRW and GWSS damage estimates	No sensitivity analysis, limited scenarios considered
Seidl, R., Klonner, G., Rammer, W., Essl, F., Moreno, A., Neumann, M. and Dullinger, S., 2018. Invasive alien pests threaten the carbon stored in Europe’s forests. Nature communications, 9(1), pp.1-10.	Asian Long-horned Beetle (Anoplophora glabripennis) Pine Wood Nematode (Bursaphelenchus xylophilus) Sudden oak death (Phytophthora ramorum) Beech Bleeding Canker (Phytophthora kernoviae) Pitch Pine Canker (Fusarium circinatum)	5	(4.2) Indirect Impacts,	Carbon Sequestration lost	Combine maps of forest stocks with species distribution modelling to asses the potential distribution of alien forest pests. Use generalised linear models, general additive models, boosted regression trees and random forest, to model the climatic niches of species and project potential geographical distribution. Potential live carbon at risk is estimated by combining the potential distribution wi…	Europe	Live tree carbon loss, Reduced carbon uptake as affected forests recover, Overall impact on carbon cycle equilibrium	N/A	N/A		N/A
Soliman, T., M. C. M. Mourits, W. van der Werf, G. M. Hengeveld, C. Robinet, and A. G. J. M. O. Lansink. 2012. Framework for modelling economic impacts of invasive species, applied to pine wood nematode in Europe. PLOS ONE 7:e45505.	Pine wood nematode (Bursaphelenchus, xylophilus)	1	(4.1) Direct Impacts, (4.2) Indirect Impacts	Wood loss	Four modules were used, to determine spatio-temporal spread, climate suitability, spatial distribution of host and economic impacts. Cost accounting was used to estimate the direct impacts of pine wood nematode, the value of wood lost on a local scale. A partial equilibrium analysis was used to estimate the total change in social welfare, values aggregated over the whole EU. The change in social …	Europe	Symptoms of pine wilt diseases. Impacts on Social welfare. Impact on round wood market, ignores the costs of mitigation. Increased prices pass economic impacts onto consumers, reducing consumer welfare but increasing welfare of producers	N/A	369 million Euros per year at a coarse resolution. 218 million euros per year at a fine resolution.	22 years	Eur 218 million		No mention of discounting
Strutt, A., J. A. Turner, R. A. Haack, and L. Olson. 2013. Evaluating the impacts of an international phytosanitary standard for wood packaging material: Global and United States trade implications. Forest Policy and Economics 27:54–64.	Wood boring insects	-	(4.2) Indirect Impacts, (4.4) aggregated averted damages, (5.1) Pathway risk management		Uses the Global Trade Analysis Project model, a computable general equilibrium model.	Global, includes US specific analysis	Forest timber losses, country specific welfare and trade impacts of phytosanitary measures		Welfare losses in the US resulting from the WPM SPS scenarios were US437 million for ISPM 15, US$655 million with added heat treatment and US$7 million with a shift to plastic pallets. Globally these scenarios result in a decrease in welfare of US$5.9 billion, US$8 billion and US$71 billion.		US$ 71 billion	Sum of impact on all countries shifting to plastic pallets,
Turner, J., L. Bulman, B. Richardson, and J. Moore. 2004. A cost–benefit analysis of forest health and biosecurity research. New Zealand Journal of Forestry Science 34:324–343.	Exotic forest pests	-	(4.1) Direct Impacts, (4.2) Indirect Impacts, (4.3) control costs, (5.3) Eradication	Loss of property value, costs of control programmes	Economic costs estimated using tree removal and replacement data, estimated control costs and Hedonic pricing of tree contribution to property value - a regression analysis where trees are one characteristic contributing to property value. Comparison of scenarios using status quo and with increased biosecurity research. Eradication cost set and average of white spotted tussock and painted apple m…	New Zealand	Presents a general estimate for the potential costs of exotic forest pests, including: revenue loss in commercial forestry - reduction in harvest and log quality control costs, impact on export markets, lost property value, increased household maintenance costs, eradication costs	10%	Status Quo - NZ$ 6,228 million per year, Biosecurity research scenario - NZ$ 1,172 million per year with an annual cost of NZ$3.5 million for research programme. 2003NZ$?	to 2070	NZ$ 5,056 million	Status Quo - biosecurity research scenario	Year dollars are estimated in is not clearly stated. Estimating lost tourism due to loss of natural forest, loss of habitats, changes in water quality and yield and biodiversity impacts not included due to difficulty in estimating market values
Turner, J. A., J. Buongiorno, S. Zhu, and J. P. Prestemon. 2007. Modelling the impact of the exotic forest pest Nectria on the New Zealand forest sector and its major trading partners. Journal of Forestry Science 37:383–411.	Nectria fuckeliana	1	(4.1) Direct Impacts, (4.2) Indirect Impacts,	Damage costs associated with production loss and the response of major trading partners	Uses the Global Forest Products model, a dynamic equilibrium model, adapted for application to Nectria in NZ	New Zealand	Potential impact of trade bans and phytosanitary regulations. Volume loss per affected tree, total reduction in forest stock	8%	A decrease of US$34 million to US$612 million over the period 2002 to 2030, without any foreign trade measures required, due to reduced harvest and exports. If the measure of debarking were required, forest growers revenue decreases by US$1,202 million to US$1,687 million. In the event of a total trade ban, total revenue is decreased by up to US$5,100 million. (2005 USD)	28 years	US$ 1.2 to 182 million		Does not allow for any disease management strategies
Underwood, R. 2007. Fruit fly: Likely impact of an incursion of fruit fly in the Bay of Plenty, Hawke's Bay or Nelson. Report to Horticulture New Zealand., Fruition Horticulture, Bay of Plenty, New Zealand.	Medfly (Ceratitis capitata)	1	(4.1) Direct Impacts, (4.2) Indirect Impacts,	Trade restrictions, market impacts, transport costs	estimate of costs based on activities in the affected area and how they will likely be affected, particularly by restrictions that may be applied to trade and transport. Asses incursion in Hawkes bay, Bay of plenty and Nelson.	New Zealand	Disruption of market plans, additional packaging and transport costs, direct revenue losses, loss of employment, trade restrictions and loss of export markets, fruit price reductions, losses in related sectors		Bay of Plenty direct costs estimated at NZ$ 71.4 million, total costs NZ$109.7 million, increased to NZ$460 million with a 15km no-export zone, and NZ$820 million with and 80 km no-export zone. Hawkes Bay direct costs NZ$63.78 with a total net loss of NZ$85.98 million, increasing to NZ$385 million and $390 million for 15km and 80km no-export zones. The direct costs in Nelson are estimated at NZ$2…	12 months	NZ$ 820 million	Max estimate
Walsh, P., Soliman, T., Greenhalgh, S., Mason, N.W.H. and Palmer, D.J., 2017. Valuing the benefits of forests. Ministry for Primary Industries.	N/A	0	(4.1) Direct Impacts, (4.2) Indirect Impacts,	Carbon sequestration, avoided green house gas emissions through afforestation, water quality and quantity	Cost accounting of value estimates for each component.	New Zealand	Impacts of afforestation both nationally and in the Manawatu catchment area, both with exotic and indigenous species. Carbon sequestration, avoided emissions from the current land use, water quality and quantity, and other ecosystem services	8%	Manawatu catchment: Exotic afforestation - NZ$351,590,283, Generic indigenous afforestation - 83.385,842, Indigenous afforestation with production from Manuka and Kanuka where possible - 158,645,038, not accounting for land value opportunity cost	50 years	NZ$ 7 million	Exotic afforestation scenario	The change of land use is the opposite direction to what we may expect a pest to cause, but the value assessment is still useful. Current market conditions are used, potential changes caused by an increase in forested areas are not accounted for
Wang, H.H., Grant, W.E., Gan, J., Rogers, W.E., Swannack, T.M., Koralewski, T.E., Miller, J.H. and Taylor, J.W., 2012. Integrating spread dynamics and economics of timber production to manage Chinese tallow invasions in southern US forestlands. PLoS One, 7(3), p.e33877.	Chinese tallow (Triadca sebifera)	1	(4.1) Direct Impacts, (4.3) Control costs (5.2) Surveillance (5.3) Eradication and containment	Value of timber lost and costs for search and control	Spatially explicit, agent-based, stochastic simulation model. Total expected costs are represented as a function of damage costs, searching costs and control costs. Search and control costs estimated via phone interviews with personnel from major invasive plant control companies	Southern USA forestlands	Economic impacts of Chinese tallow invasions on timber production in southern US forest lands	5%	No Control - US$296,430,000. Low Control - US$380,370,000. Med Control - 229,210,000. High Control - US$201,570,000 (2009?USD)	20 years	US$ 11.46 Million	Med control scenario	No statement of the year costs apply to, or the currency used
Warziniack, T.W., Finnoff, D. and Shogren, J.F., 2013. Public economics of hitchhiking species and tourism-based risk to ecosystem services. Resource and Energy Economics, 35(3), pp.277-294.	Zebra mussels (Dreissena polymorpha), Quagga mussels (Dreissena rostiformis)	2	(4.1) Direct Impacts, (4.2) Indirect impacts (4.3) Control costs, (5.1) Pathway risk management, (5.4) Pest management	Installation of mitigation equipment, additional monitoring personnel, loss of ecosystem services and recreational opportunities	CGE model of 9 production sectors, similar to public finance literature on environment regulation and tax interactions, with an uncertain environmental externality due to trade.	Columbia River Basin, USA Pacific northwest	Impacts on hydropower facilities (23.6 million), recreational fishing and boating (50 million spent on licences +3 billion on local economies), clogged intake pipes for industries using water, ecosystem effects, potential visitor tax, resident welfare. Impacts of shutting down fishery. Welfare effects of correcting an externality on both import and export side of trade. (State and municipal power…		Estimated annual loss of 3.2million to all households. It is not possible to both decrease risk significantly and increase welfare	1 year	US$ 3.2 Million		Welfare of non-residents is not addressed. Visitors my instead just go elsewhere (only shifting the problem). Cleaning and monitoring stations are not considered as a policy option
Weir, S., and G. Andrews. 2005. Clover root weevil economic impact assessment. Report to Biosecurity New Zealand and Ministry of Agriculture and Forestry., New Zealand Institute of Economic Research (NZIER), Wellington, New Zealand.	Clover root weevil (Sitona lepidus)	1	(4.1) Direct Impacts, (4.2) Indirect Impacts,	Costs of impact and damages, in the absence of any control measures	Three scenarios are modelled, representing medium, low and high impacts. Model detail is not discussed.	New Zealand	Impacts on nitrogen fixation, clover foliage and resulting impacts on grazing sector, apiary sector and atmospheric emissions of nitrous oxide due increased fertilizer application. Failure to supplement affected pasture with nitrogen inputs leads to major impacts on production. Supplementary feed also required to maintain production levels.	10%	Total economic impact over 35 years at a 10% discount rate is estimated at NZ$1.4 billion , NZ 3.8 billion AND NZ$8.1 billion for low, medium and high impact scenarios. Full annual costs estimated from NZ$220 million to NZ$ 1,215 million per year (2003/2004 NDZ)	35 years	NZ$ 220 million to NZ$ 1,215 million		It is assumed that no effective methods of management, eradication or control are developed over the 35 year period. A 10% discount rate seems overly large. Model used is unclear
White,B., C. Day, M. Chalak, M. Renton, D. Cook. 2018. With the benefit of hindsight: a bioeconomic analysis of past pest incursions. PBCRC Technical Report	2007 Khapra beetle in Western Australian 1991 potato cyst nematode in Victoria, grape Phylloxera in Yarra Valley, Asiatic Citrus canker in Queensland, wheat streak mosaic virus in Canberra and New South Wales	5	(4.1) Direct Impacts, (4.2) Indirect Impacts, (4.3) Control costs (5.2) Surveillance (5.3) Eradication and containment (5.4) Pest management	Pest damage costs, pest management costs, eradication costs, surveillance	Simulation model used to determine optimal policy using simulated annealing, and to analyse the risk associated with particular policies. Benefit - Cost Analysis	Australia	Stored crop damage, reduced/restricted international market access, potato yields		2007 Khapra beetle incursion cost $200 thousand, 100 simulation average gave $11 million. Potato cyst nematode estimated to cost $122 million with no control, banning potato production in infested areas estimated to cost $18 million over 30 years. Grape Phylloxera was estimated to cost $22.8 million with no control over 50 years, a coordinated program of replanting would cost $41.3 million but wo…	Various			No statement of the year costs apply to, or the currency used
